# Supplementary material for: Loneliness in schizophrenia: Construct clarification, measurement, and clinical relevance
Source: PLoS One. 2018 Mar 22;13(3):e0194021. doi: 10.1371/journal.pone.0194021 (PMC5863980; doi:10.1371/journal.pone.0194021)
Supplement: S1 File — (XLSX) [file pone.0194021.s001.xlsx]

## Sheet: Data
casenum	agevisit	educ	Diagnosis	durill	apdddeq	marital2	aos	gender	race_lat	socposc	socposh	socposl	income_p	income_f	livsit2	bsiatot	cdrs10_t	cdrstot	cesdhs	lotrt	psstot	swlstot	phycomp	mencomp	sapstot	sanstot	EXCOMP2	uclals01	uclals01r	uclals02	uclals03	uclals04	uclals05	uclals05r	uclals06	uclals06r	uclals07	uclals08	uclals09	uclals09r	uclals10	uclals10r	uclals11	uclals12	uclals13	uclals14	uclals15	uclals15r	uclals16
1	60.16	13	1	24.16	3	102	36	0	2	4	4	4	2	9	1	15	25	4	3	21	27	16	31.23	24.94	8	10	-0.24	3	2	4	2	3	3	2	4	1	2	2	4	1	3	2	2	2	3	2	2	3	3
2	60.98	13	1	25.98	2.53	102	35	1	1	5	3	3	2	1	3	0	40	0	11	26	0	35	57.87	62.14	4	4	0.67	4	1	3	3	3	3	2	3	2	3	3	3	2	3	2	3	3	3	3	3	2	3
3	62.8	10	1	45.8	0.6	102	17	0	2	5	5	5	1	9	1	0	3	10	0	18	16	23	55.61	47.66	6	13	-1.61	1	4	1	1	1	1	4	1	4	1	1	1	4	1	4	1	1	1	1	1	4	1
4	54.35	11	1	37.35	5.45	102	17	1	1	5	4	4	2	2	3	0	27	2	8	22	17	16	54.34	43.35	8	4	-1.18	3	2	4	3	3	4	1	3	2	3	3	4	1	4	1	3	3	3	3	3	2	4
5	58.54	20	1	28.54	1.33	102	30	0	3	2	2	2	1		2	18	28	9	2	19	21	17	37.61	22.21	9	8	1.77	3	2	4	4	4	3	2	2	3	3	3	3	2	3	2	3	3	3	3	2	3	2
6	53.29	10	1	31.29	0.4	102	22	1	4	5	4	4	1	9	3	8	40	4	12	26	19	26	29.33	57.38	10	5	1.63	3	2	3	3	3	3	2	3	2	3	3	3	2	3	2	3	3	3	3	3	2	3
7	58.75	12	0		0	102		0	1	4	4	4	2	5	2	0	31	1	11	25	16	24	30.46	51.89	0	3	0.7	4	1	1	3	2	3	2	3	2	2	1	3	2	3	2	2	1	1	1	4	1	3
8	56.73	13	1	35.73	3	102	21	1	1	5	4	4	4		3	0	28	0	12	22	14	30	57.78	57.26	9	5	0.06	4	1	3	3	3	3	2	4	1	3	3	4	1	4	1	2	3	3	3	2	3	4
9	57.81	15	1		1.92	102		1	1	5	4	4	2	2	1	7		11	7			12			9	5	0.16	1	4	4	3	1	2	3	2	3	4	3	4	1	1	4	4	4	3	3	2	3	2
10	58.92	12	1	39.92	1.37	102	19	1	1	5	4	4	1	9	3	12	20	0	8	18	20	20	39.64	41.55	0	4	-0.86	3	2	4	3	3	3	2	4	1	3	3	4	1	3	2	2	3	4	3	3	2	2
11	61.77	11	1	23.77	0.53	102	38	1	1	5	4	4	2	9	3	0	34	0	12	26	9	24	53.33	58.87	3	2	-0.19	4	1	2	1	3	4	1	3	2	2	2	4	1	4	1	1	1	2	2	4	1	4
12	53.46	11	1	42.46	0.33	102	11	1	2	5	3	3	1		3	11	34	0	12	28	11	27	30.03	37.37	5	11	-0.55	4	1	3	2	1	3	2	3	2	1	1	4	1	4	1	3	3	2	1	4	1	4
13	60.62	12	1	40.62	0.67	102	20	0	1	5	4	4			3			6							4	14	-1.34	3	2	2	4	2	3	2	3	2	2	2	3	2	4	1	1	4	3	2	3	2	4
14	63.37	11	1	40.37	2.25	102	23	1	1	5	5	5	1	9	3	7	23	1	9	20	23	33	35.26	40.24	5	6	1.2	3	2	3	3	2	3	2	2	3	2	1	4	1	3	2	3	2	3	3	1	4	1
15	57.06	10	1	22.06	1.22	102	35	1	2	5	5	5	9	9	3	1	24	0	11	21	19	28	47.71	53.71	0	9	-1.09	4	1	2	3	2	4	1	4	1	1	4	2	3	4	1	3	1	1	1	4	1	4
16	53.57	12	1	38.57	1.56	102	15	0	1	5	4	4	1	9	3	10	11	3	4	16	27	22	38.53	31.94	5	2	-1.27	3	2	2	1	2	3	2	2	3	1	3	4	1	3	2	2	3	3	4	2	3	3
17	61.33	13	1	51.33	2.67	102	10	1	1	5	4	4	1	9	3	17	11	12	4	13	31	7	37.29	32.47	13	9	-0.03	1	4	3	4	2	1	4	3	2	4	2	3	2	2	3	3	3	1	3	1	4	1
18	55.7	13	1	36.7	2	101	19	0	3	5	3	3	1	1	2	12	23	10	4	18	24	22	37.21	32.4	8	9	-0.78	2	3	2	1	2	2	3	2	3	2	2	4	1	3	2	3	2	2	2	3	2	3
19	54.85	12	1	37.85	3	102	17	1	1	5	4	4	1	9	3	0	19	0	10	21	9	27	53.66	55.2	2	6	-0.39	2	3	2	2	2	4	1	4	1	2	3	3	2	3	2	2	3	3	2	3	2	3
20	67.32	14	1	27.32	0	102	40	0	2	5	2	2	3	9	3	0	19	0	4	20	20	8	46.46	53.02	0	10	-0.14	4	1	3	2	3	3	2	3	2	2	2	3	2	3	2	2	2	2	2	3	2	3
21	51.69	11	1	33.69	1.77	102	18	0	4	5	5	5	2	2	3	14	33	1	0	18	12	29	32.81	38.94	8	10	-0.54	4	1	4	3	4	3	2	3	2	3	2	3	2	3	2	4	4	3	3	3	2	4
22	55.22	12	1	36.22	5.65	102	19	1	1	5	4	4	1	1	3	8	30	1	5	24	12	20	43.83	54.25	3	7	-0.35	3	2	2	2	2	3	2	4	1	1	2	3	2	3	2	2	1	2	2	3	2	3
23	65.77	13	0		0	101		0	1	5	3	4	4	5	2	0	17	6	5	16	20	6	21.64	37.16	3	1	-0.2	2	3	4	4	4	1	4	2	3	4	3	3	2	2	3	4	4	4	4	1	4	2
24	51.36	10	1	34.36	1.33	102	17	1	1	5	5	5	9	9	3	0	34	0	10	21	18	23	55.13	61.05	1	8	-0.12	3	2	2	2	2	1	4	3	2	1	1	4	1	4	1	1	1	1	1	4	1	4
25	66.41	12	1	53.41	0.31	101	13	0	2	5	4	4	2	3	2	15	10	8	2	12	36	8	28.19	35.94	10	6	0.29	3	2	2	4	2	2	3	2	3	4	4	3	2	3	2	3	4	4	4	3	2	1
26	52.99	9	1	33.99	5.52	102	19	1	4	5	3	3	1	1	3	7		1	7	18	21	6	21.65	39.1	3	6	-0.02	4	1	1	2	1	4	1	4	1	1	2	4	1	4	1	1	3	3	1	4	1	3
27	52.51	10	1	37.51	3.34	101	15	1	3	5	5	5	1	1	2	17	28	5	9	14	20	17	55.91	41.75	12	6	-1.06	2	3	4	4	3	2	3	1	4	4	1	4	1	2	3	4	1	4	4	1	4	1
28	47.87	13	1	30.87	1	102	17	0	2	5	4	4	1	1	1	6	26	0	7	21	22	19	53.88	39.93	6	5	0.03	3	2	3	2	2	3	2	3	2	3	3	2	3	2	3	3	3	3	3	4	1	4
29	59.24	12	1	31.24	2	102	28	1	1	5	3	3	1	1	3	10	20	1	12	22	22	25	48.72	50.41	6	4	0.65	3	2	2	2	2	3	2	3	2	2	2	3	2	2	3	2	3	2	2	3	2	3
30	52.93	15	0		0	102		1	1	3	4	4	3	5	1	2	31	1	11	23	11	24	48.2	58.7	0	1	0.77	4	1	3	2	3	3	2	3	2	3	3	4	1	3	2	2	3	3	2	4	1	3
31	52.18	15	0		0	102		0	1	5	4	4	2	9	2	10	18	5	6	18	22	11	52.29	43.81	4	6	0.53	3	2	3	3	3	2	3	3	2	3	3	3	2	3	2	3	3	3	3	3	2	2
32	55.5	16	0		0	101		0	1	3	2	2	4	5	2	1	20	0	8	19	15	17	57.12	38.81	0	1	1.46	4	1	3	2	2	3	2	3	2	1	3	3	2	3	2	2	1	2	1	3	2	3
33	57.04	16	0		0	102		1	1	3	3	3	3		2	1	30	0	8	27	12	15	54.09	58.95	0	1	0.39	4	1	2	1	2	4	1	4	1	1	2	4	1	4	1	1	1	1	1	4	1	4
34	51.25	12	1	21.25	0.06	102	30	0	1	5	4	4		6	3	19	28	0	12				22.66	68.12	7	9	-0.39	4	1	4	4	4	4	1	4	1	4	4	4	1	1	4	4	4	4	4	4	1	4
35	57.51	13	1	36.51	1	102	21	0	3	5	3	3	1	1	2	2	18	1	9	28	15	17	48.81	53.03	10	6	-0.01	2	3	3	3	2	3	2	2	3	4	4	4	1	3	2	3	2	2	3	1	4	1
36	51.64	17	0		0	102		1	1	1	1	1	6	8	2	0	31	0	12	29	5	22	56.97	57.82	0	1	0.11	4	1	2	1	1	4	1	3	2	2	2	4	1	3	2	2	3	1	1	3	2	3
37	49.73	12	1	37.73	0.9	102	12	0	2	5	4	4	9	9	2	6	30	1	9	29	20	24	48.07	51.27	7	2	-0.98	3	2	3	3	3	3	2	3	2	2	3	3	2	3	2	3	3	2	3	3	2	3
38	38.64	12	1	23.64	3.64	101	15	0	1	5	4	4	1	2	2	13	14	1	7	16	19	23	31.79	44.64	5	7	0.11	3	2	2	3	3	2	3	2	3	2	2	3	2	4	1	2	2	2	2	2	3	3
39	56.58	12	1	28.58	3.38	102	28	0	1	5	4	4	1		3	2	24	4	11	22	17	25	52.91	44.46	7	5	-1.34	3	2	3	3	3	4	1	4	1	1	3	4	1	4	1	3	4	3	2	3	2	3
40	61.87	11	1	41.87	2.13	102	20	1	2	5	4	4			3										-23	-27	0.88	3	2	2	2	2	2	3	3	2	2	3	2	3	2	3	3	2	2	3	3	2	2
41	58.41	12	0		0	102		0	2	5	4	4			1			1							0	0	-0.38	3	2	2	3	2	3	2	3	2	2	2	3	2	3	2	2	2	3	2	3	2	3
42	36.82	12	1	17.82	1.88	102	19	1	1	5	4	4	2		3	0	30	0	12	21	14	24	58.05	45.82	0	6	-0.52	3	2	1	1	1	3	2	2	3	1	1	3	2	4	1	1	1	1	1	3	2	3
43	47.56	16	0		0	102		0	1	3	3	3	9	9	1	0	39	0	12	29	3	29	57.72	58.83	0	1	1.15	3	2	1	1	1	3	2	3	2	1	2	4	1	3	2	1	2	2	1	3	2	3
44	41.13	15	1	20.13	2	102	21	1	4	5	3	3	9	9	3	0	40	0	4	18	16	34	50.89	47.69	0	1	-0.59	4	1	1	1	1	1	4	2	3	2	2	2	3	4	1	2	2	3	3	3	2	2
45	50.5	12	1	34.5	1.5	102	16	0	3	5	4	4	9	9	2	21	12	2	3	17	30	35	50.16	28.34	7	2	0.02	2	3	2	3	3	2	3	2	3	2	3	2	3	2	3	2	2	2	4	1	4	2
46	44.5	12	1	29.5	4.5	102	15	1	7	5	4	4	1	9	3	6	13	3	4	17	19	19	46.57	42.44	10	10	-1.42	4	1	3	4	4	4	1	3	2	2	2	2	3	2	3	3	3	3	3	2	3	3
47	49.07	11	1	31.07	3.32	102	18	0	1	5	3	4			3			9							11	19	-0.76	3	2	2	3	2	3	2	3	2	2	3	3	2	3	2	3	3	3	3	3	2	3
48	60.27	20	1	39.27	2.08	101	21	0	1	1	1	1	8	8	2	16	20	1	7	13	21	26	53.7	49.43	5	2	-0.06	3	2	1	1	2	4	1	3	2	1	1	3	2	4	1	2	1	1	1	4	1	4
49	53.02	10	1	33.02	0.6	102	20	0	3	5	4	4	1	9	3	24	22	0	0	19	19	27	32.51	43.26	8	3	-1.25	3	2	4	2	1	4	1	3	2	3	4	4	1	4	1	3	4	3	4	4	1	3
50	36.77	16	1	14.77	3.52	102	22	1	1	4	3	3	2	9	3	0	40	1	12	23	12	27	52.27	55.23	4	2	0.64	3	2	2	1	3	3	2	3	2	3	3	3	2	3	2	2	1	2	2	3	2	2
51	54.83	15	1	27.83	2.25	102	27	1	1	5	4	4	2	9	3	7	30	2	9	24	19	19	49.87	52.48	2	4	0.2	3	2	3	3	3	3	2	3	2	3	2	3	2	3	2	3	2	3	3	3	2	3
52	59.99	16	0		0	102		1	1	3	2	2	3	3	2	0	37	0	12	28	6	29	58.58	57.72	0	0	0.6	4	1	1	1	1	4	1	4	1	1	1	4	1	4	1	1	1	2	1	4	1	4
53	57	14	1	32	1.5	102	25	1	2	5	3	3	1	1	3	12	24	3	5	22	24	5	45.82	39.78	6	7	-0.86	1	4	1	1	1	4	1	2	3	4	4	2	3	2	3	2	2	4	3	1	4	2
54	40.3	16	0		0	102		1	3	4	3	3	5	6	2	0	40	0	12	30	8	34	57.87	62.14	0	0	1.68	4	1	1	1	1	4	1	4	1	1	1	4	1	4	1	1	1	1	1	4	1	4
55	60.01	16	0		0	101		0	1	4	2	4	1	7	2	4	29	0	10	27	7	25	59.92	53.45	0	0	0.93	4	1	3	2	3	4	1	3	2	1	1	4	1	3	2	3	2	3	2	1	4	4
56	40.1	9	0		0	101		1	3	3	3	3	4	4	2	0	30	0	8	19	13	21	58.32	55.64	0	2	0.07	3	2	2	2	2	3	2	3	2	2	2	3	2	3	2	2	2	2	2	3	2	3
57	60.2	12	1	36.2	1.6	102	24	0	3	5	3	3	9	9	3	18	16	9	6	18	29	17	36.41	24.66	12	16	-2.03	3	2	3	3	3	3	2	3	2	3	4	3	2	3	2	3	3	3	3	3	2	3
58	65.7	15	1	15.7	1.33	102	50	1	1	5	3	3	2	2	1	3	24	6	4	18	22	13	64.57	22.34	11	6	-0.12	3	2	3	3	3	3	2	3	2	3	3	3	2	3	2	3	3	3	3	3	2	3
59	40.21	16	0		0	102		1	1	4	3	3	9	9	2	6	14		4	20	24	6	61.63	21.22	0	7	0.99	4	1	1	2	2	4	1	4	1	1	1	3	2	4	1	2	1	2	2	3	2	4
60	60	13	0		0	102		1	1	5	3	4			1			2							3	2	0.23	3	2	2	1	2	3	2	3	2	1	2	3	2	3	2	2	1	1	1	3	2	3
61	66.91	13	0		0	102		1	1	3	3	3	1	1	2	0	37	0	11	28	9	12	56.7	55.66	2	0	0.03	3	2	3	3	3	3	2	3	2	3	3	3	2	3	2	3	3	3	3	3	2	3
62	65.23	13	1	40.23	0.67	102	25	0	1	5	3	3	2	2	1	4	25	0	9	23	21	20	39.35	36.45	3	5	-0.57	3	2	3	1	3	3	2	3	2	1	3	4	1	2	3	4	1	2	3	4	1	3
63	65.84	12	1	36.84	0	102	29	1	2	5	4	4	2	2	3	0	29	5	7	24	18	9	60.08	49.72	12	13	-1.22	3	2	1	4	1	2	3	3	2	4	2	3	2	3	2	2	2	4	3	4	1	2
64	31.58	11	1	13.58	3.33	102	18	1	2	5	5	5	9	9	3	12	20	1	5	21	21	20	42.01	51.01	0	16	-0.38	3	2	3	3	2	4	1	3	2	2	2	3	2	3	2	2	2	3	3	3	2	3
65	37.36	11	1	10.36	1.33	102	27	0	2	5	5	5	1		3	0	25	0	7	17	17	18	56.49	59.78	0	5	-1.13	4	1	2	3	1	1	4	4	1	1	1	4	1	4	1	1	4	1	1	3	2	3
66	62.6	14	0		0	102		0	1	4	4	4	1	1	2	0	31	0	12	26	6	20	58.51	52.87	0	0	1.14	4	1	2	2	1	4	1	4	1	2	2	3	2	3	2	2	2	2	2	3	2	3
67	60.81	11	1	37.81	0.2	101	23	0	2	5	4	4	1	2	2			1							0	11	-0.72	4	1	1	3	1	4	1	4	1	1	3	4	1	4	1	1	3	4	1	4	1	4
68	36.05	12	1	18.05	1.33	102	18	0	2	5	4	4	1	9	2	0	19	3	6	15	21	17	42.81	44.67	11	12	-0.26	3	2	3	1	2	4	1	1	4	1	4	3	2	1	4	2	1	4	2	1	4	1
69	39.89	10	1	19.89	3.5	102	20	1	3	5	4	4	2	9	3	14	13	0	7	18	23	20	40.8	53.36	0	7	-1.03	4	1	4	4	4	4	1	4	1	3	2	2	3	3	2	4	4	3	2	3	2	4
70	48.64	11	1	19.64	3.33	102	29	1	3	5	4	4	1	9	3	5	28	1	8	18	22	5	42.92	48.54	3	10	-1.17	3	2	1	2	2	2	3	3	2	3	3	3	2	3	2	2	1	1	1	1	4	1
71	57.15	13	1	39.15	1	102	18	0	3	3	4	4	1	2	2	0	30	0	9	24	16	18	52.89	51.4	6	0	-0.21	4	1	2	2	3	4	1	4	1	2	3	4	1	4	1	2	3	3	3	3	2	4
72	68.13	17	1	36.13	4.62	102	32	1	1	4	3	3	2	2	3	8		0	10	20	20	9	50.07	36.27	9	6	-1.22	4	1	1	3	2	4	1	1	4	1	3	4	1	4	1	2	2	2	2	4	1	4
73	66.07	14	1	9.07	0	102	57	0	1	5	3	5	9	9	3	0	31	0	12	30	2	33	43.87	64.94	0	15	-1.16	4	1	1	1	1	4	1	4	1	1	1	4	1	4	1	1	1	4	1	4	1	4
74	42.64	11	1	12.64	1.25	102	30	1	3	5	4	5	1	2	2	6	34	4	6	21	19	33	37.84	44.75	9	3	-0.18	4	1	1	4	4	4	1	2	3	3	4	4	1	4	1	2	4	4	4	4	1	4
75	41.45	12	1	11.45	0.33	102	30	0	3	5	3	3	2		2	12	27	1	9	20	16	32	40.61	51.55	6	3	-0.68	4	1	1	1	1	4	1	4	1	1	1	4	1	4	1	1	1	1	1	4	1	4
76	44.13	13	1	27.13	2	102	17	1	1	5	4	4	1		1	4	39	0	12	23	17	25	67.24	35.48	1	2	0.43	3	2	1	2	2	3	2	3	2	3	3	3	2	3	2	3	3	2	2	3	2	3
77	62.25	15	1	40.25	3	102	22	0	1	5	3	3	1	9	3	6	28	1	8	19	19	16	44.42	43.15	5	4	-0.53	4	1	3	2	2	3	2	3	2	3	3	2	3	3	2	3	3	3	3	3	2	3
78	61.62	18	1	4.62	0.2	102	57	0	1	4	2	2	2	7	1	3	22	0	12	21	12	18	57.63	50.12	5	6	-0.03	4	1	3	1	2	3	2	4	1	1	1	3	2	3	2	2	1	1	2	3	2	4
79	31.71	13	1	6.71	0	102	25	0	1	4	3	3	2	2	2	12	31	0	7	16	25	31	29.12	37.92	6	0	0.84	4	1	2	1	2	4	1	3	2	2	2	2	3	4	1	3	1	2	2	3	2	4
80	53.6	11	1	35.6	3	102	18	1	1	5	4	4	1	9	3	11	19	2	7	23	13	19	30.31	46.45	6	10	-0.79	3	2	3	2	3	2	3	2	3	3	2	4	1	3	2	2	3	3	3	2	3	4
81	31.31	13	0		0	101		0	3	5	3	3		6	2	5	22	1	7	22	21	22	44.6	36.64	2	2	-0.18	3	2	3	3	3	3	2	3	2	3	3	3	2	3	2	3	3	3	3	3	2	3
82	47.14	13	0		0	101		0	1	5	3	3	5	5	2	0	40	0	12	30	3	30	57.5	62.16	0	2	1.16	4	1	2	1	1	4	1	4	1	1	1	4	1	4	1	1	4	1	1	4	1	4
83	51.06	14	0		0	101		0	2	3	3	3	5	7	2	0	31	0	8	25		30	57.49	53.99	0	1	1.07	4	1	1	1	1	4	1	4	1	1	2	4	1	4	1	2	1	1	1	4	1	4
84	47.58	13	0		0	102		0	2	5	3	3	1	1	2	1	32	0	11	28	9	24	44.47	59.25	0	2	0.61	4	1	1	1	2	4	1	4	1	1	1	3	2	4	1	2	1	1	1	3	2	3
85	45.65	10	1	10.65	3.5	102	35	1	1	5	5	5	1	9	3	11	30	1	8	18	23	22	49.51	46.07	2	6	-0.38	3	2	3	4	3	3	2	3	2	3	3	3	2	3	2	3	3	3	3	3	2	3
86	58.93	13	0		0	101		0	1	3	3	3	4	5	2	0	39	3	8	23	11	21	53.81	55.4	1	0	0.95	4	1	1	1	1	3	2	3	2	2	1	3	2	4	1	3	1	1	1	4	1	4
87	39.59	18	0		0	102		0	1	4	2	2	1	1	2	1	38	0	12	29	5	26	59.56	55.57	0	0	0.69	4	1	1	2	2	4	1	4	1	1	1	4	1	4	1	1	1	1	1	4	1	4
88	33.09	18	0		0	102		0	4	3	3	3	1	1	1	0	39	0	12	23	11	17	56.57	54.49	0	2	1.59	3	2	1	1	1	4	1	3	2	1	1	3	2	4	1	1	2	2	1	4	1	3
89	66.21	16	1	32.21	1	102	34	0	3	4	4	4	2	2	1	2	35	0	3	24	11	30	39.44	66.84	1	2	-1.39	3	2	3	3	2	3	2	3	2	1	3	4	1	3	2	2	2	2	2	4	1	3
90	39.34	11	1	21.34	0.58	102	18	1	1	4	4	4	2		2	0	30	0	9	21	19	23	58.1	51.86	6	3	-0.12	3	2	3	2	2	3	2	3	2	3	3	2	3	3	2	3	3	3	3	3	2	3
91	51.67	16	0		0	101		0	1	3	3	3	5	7	2	4	27	0	8	20	18	21	52.91	47.4	0	1	0.86	3	2	2	2	2	3	2	3	2	2	2	3	2	3	2	2	2	2	2	3	2	3
92	36.67	16	0		0	102		1	4	2	2	2	4	7	2	0	40	0	7	22	10	26	59.9	46.35	0	0	0.59	3	2	3	4	3	2	3	3	2	3	3	3	2	3	2	3	3	4	3	3	2	3
93	54.88	16	0		0	101		1	1	2	2	2			2	0	23	0	11	19	17	20	47.34	57.85	0	0	0.62	3	2	1	1	2	4	1	4	1	1	2	3	2	3	2	1	1	1	1	4	1	3
94	65.68	16	0		0	102		0	1	3	3	3	4		1	0	27	0	5	15	19	5	41.48	47.93	0	0	1.16	4	1	4	4	4	2	3	3	2	4	2	4	1	2	3	3	3	3	4	2	3	3
95	45.18	18	0		0	102		0	1	2	2	2	7	7	2	1	39	2	12	29	9	22	22.4	63.55	0	2	1.14	4	1	2	1	2	4	1	3	2	1	2	4	1	4	1	2	1	1	1	4	1	4
96	38.05	7	1	20.05	1	102	18	1	1	5	5	5	2	9	2	5	30	3	8	25	6	18	61.49	39.76	8	7	0.11	4	1	3	3	3	1	4	4	1	3	2	3	2	3	2	1	2	2	4	1	4	1
97	62.31	13	1	41.31	0	101	21	1	1	3	3	3	1	3	2	6	24	9	6	18	26	12	35.53	27.85	10	6	0.14	4	1	1	2	1	4	1	4	1	2	3	4	1	3	2	3	3	4	4	3	2	4
98	60.15	12	1	43.15	1.5	102	17	0	2	5	4	4	4	3	2	3	23	5	5	16	21	15	23.01	53.14	5	7	-0.11	1	4	2	4	3	2	3	3	2	1	1	4	1	3	2	1	1	1	3	2	3	3
99	32.52	13	1	14.52	1.5	102	18	0	1	5	4	4	2	2	2	5	27	9	9	18	13	17	54.46	47.44	6	5	1.1	2	3	3	4	4	1	4	2	3	3	4	1	4	2	3	3	3	4	3	2	3	2
100	49.71	16	0		0	102		0	1	3	2	3	4	4	2	1	29	1	10	17	14	13	55.61	49.79	0	0	0.44	3	2	3	2	2	2	3	2	3	2	3	3	2	2	3	2	2	1	2	3	2	3
101	33.49	0	1	16.49	1.33	102	17	1	3	5	4	4	9	9	3	16	26	0	10	18	17	27	26.23	35.39	5	19	-1.04	4	1	3	4	2	2	3	2	3	3	2	4	1	4	1	4	4	4	4	4	1	1
102	54.39	18	0		0	101		0	2	2	2	2	5	8	2	3	37	0	6	24	8	26	43.18	55.51	0	0	0.73	3	2	2	2	2	3	2	3	2	1	1	3	2	3	2	1	1	1	1	3	2	4
103	37.44	11	1	15.44	3.52	102	22	0	3	5	4	4	2		3	19	10	11	8	17	30	18	49.28	45.2	11	19	-0.47	3	2	3	4	4	3	2	3	2	3	3	2	3	2	3	3	2	2	3	2	3	2
104	58.84	11	1	45.84	1.46	102	13	0	1	5	4	4	1	9	3	2	29	0	11	19	17	18	21.99	55.91	0	4	-0.79	3	2	3	3	3	2	3	4	1	2	3	4	1	3	2	3	3	2	2	3	2	3
105	50.28	14	1	28.28	1.33	102	22	0	3	5	4	4	1	1	1	0	22	0	10	18	17	22	46.34	49.02	0	4	0.1	4	1	3	4	3	4	1	3	2	3	4	4	1	2	3	2	3	1	2	2	3	4
106	48.44	13	1	26.44	3.5	102	22	1	1	5	4	4	2		3	13	19	7	6	15		16			4	5	-0.67	2	3	3	3	3	2	3	2	3	3	3	2	3	3	2	3	2	3	3	3	2	2
107	59.16	14	0		0	102		0	1	5	3	3	3	3	2	3	27	5	6	13	22	15	28.75	45.13	0	5	0.39	2	3	4	4	3	3	2	2	3	3	3	3	2	3	2	4	3	3	3	2	3	2
108	55.1	15	0		0	101		0	3	3	3	3			2			1							0	0	0.56	4	1	3	3	3	3	2	4	1	2	2	4	1	3	2	2	2	2	2	4	1	4
109	62.42	12	0		0	102		1	1	4	3	4	2	4	1	0	27	1	8	24	9	21	58.87	50.75	0	0	0.41	3	2	2	2	3	3	2	3	2	3	2	4	1	2	3	2	3	2	2	3	2	3
110	63.05	16	0		0	101		1	1	4	1	1	2	5	2	1	27	0	8	23	14	18	54.21	53.59	0	0	0.81	3	2	2	2	2	3	2	3	2	2	2	3	2	4	1	2	2	2	2	3	2	4
111	62.84	12	0		0	101		1	1	4	4	4	2	3	2	0	40	0	12	23	14	33	55.67	59.43	0	3	-1.13	4	1	3	3	1	4	1	4	1	4	3	3	2	3	2	2	2	2	2	2	3	2
112	59.85	13	1	41.85	2.08	102	18	1	1	5	4	4	2	9	3	0	31	1	11	19	16	31	59.15	50.26	3	10	-0.19	3	2	1	3	2	3	2	3	2	3	3	3	2	3	2	2	3	3	2	4	1	3
113	34.31	11	1	12.31	3.27	102	22	1	3	5	4	4	2		3	18	14	2	3	10	29	8	32.06	28.47	8	7	0.14	2	3	3	3	3	2	3	2	3	3	2	4	1	2	3	3	3	3	3	2	3	2
114	62.49	13	1	32.49	2	102	30	0	1	5	4	4	9	9	3	23	21	0	9	22	24	12	32.34	39.07	10	13	-1.9	1	4	2	4	4	1	4	1	4	4	4	3	2	1	4	4	1	4	4	2	3	3
115	30.96	18	0		0	101		0	1	2	2	2	5	7	2	0	33	0	12	24	14	28	57.88	55.1	0	2	1.23	4	1	2	2	2	3	2	4	1	1	1	3	2	4	1	2	1	1	1	3	2	3
116	64.47	20	0		0	101		0	1	1	1	1	1	7	2	4	28	8	10	23	19	16	36.17	53.83	1	3	0.21	3	2	3	2	3	3	2	3	2	3	2	2	3	3	2	3	3	4	2	3	2	4
117	61.88	13	0		0	102		0	1	4	3	4	3		2	1	28	0	12	25	12	29	50.72	53.63	0	2	0.21	3	2	2	1	2	3	2	3	2	2	2	4	1	4	1	2	1	1	1	3	2	4
118	46.42	12	1	23.42	0.8	102	23	1	2	4	4	4	2		2	0	24	1	6	21	10	15	51.88	44.48	8	8	-0.03	3	2	2	2	3	3	2	3	2	2	2	3	2	3	2	2	2	2	3	3	2	3
119	35.39	12	1	14.39	4.66	102	21	0	2	5	4	4			3	8		8	4	21	25	16	40.26	18.19	5	9	-1.16	2	3	4	2	3	3	2	1	4	4	2	3	2	4	1	2	4	4	3	4	1	4
120	28.88	12	1	9.88	0.67	102	19	1	3	5	4	4	1	1	3	5	30	0	9	20	17	17	49.03	41.87	2	0	0.18	4	1	3	2	2	3	2	4	1	3	3	3	2	4	1	2	3	3	3	3	2	3
121	61.09	18	0		0	102		1	1	4	3	3	3	3	1	4	25	3	8	16	18	13	39.57	52.91	0	0	1.36	3	2	3	3	3	2	3	2	3	3	3	4	1	3	2	3	3	3	3	2	3	2
122	41.78	12	1	13.78	0	102	28	1	1	5	4	4	1	9	2	8	25	4	8	20	26	19	41.74	31.79	8	5	-1.15	4	1	1	1	1	4	1	4	1	1	1	4	1	4	1	1	1	1	1	4	1	4
123	48.16	11	1	33.16	5.17	102	15	0	1	5	4	4	1	9	3	0	27	0	12	26	8	30	28.8	60.93	1	4	-0.71	4	1	1	1	1	4	1	4	1	1	1	4	1	4	1	1	1	1	1	4	1	4
124	63.05	13	0		0	102		0	1	4	3	3	2	2	1	1	28	1	6	17	21	15	50.62	49.43	0	1	-0.17	3	2	1	1	3	3	2	3	2	1	3	3	2	3	2	2	3	3	3	3	2	3
125	56.01	13	0		0	102		0	1	5	3	3	3	5	2	0	30	0	10	28	11	13	52.96	50.56	0	1	1.68	3	2	3	3	2	3	2	3	2	3	3	4	1	3	2	3	2	4	3	3	2	2
126	45	12	0		0	102		1	1	4	4	4	3	3	2	0	40	0	11	26	4	30	58.34	58.87	0	0	1.26	4	1	1	1	1	4	1	4	1	1	1	4	1	4	1	1	1	1	1	4	1	4
127	51.31	15	0		0	102		1	2	5	3	3	2	2	2	0	27	0	7	18	18	14	52.6	55.58	0	4	-0.41	4	1	3	3	3	3	2	3	2	3	3	4	1	3	2	3	3	3	2	3	2	3
128	31.73	17	0		0	101		0	1	4	2	2	1	7	2	2	29	1	12	27	21	30	58.7	49.51	1	0	0.78	4	1	2	2	2	4	1	4	1	1	2	4	1	4	1	1	1	2	2	4	1	4
129	34.02	16	0		0	101		1	1	2	2	2	7	7	2	0	40	0	12	30	7	35	57.6	59.88	0	3	1.17	4	1	1	1	1	4	1	4	1	1	2	4	1	4	1	1	1	1	1	4	1	4
130	53.42	12	1	28.42	0	102	25	1	2	5	4	4			2			2							1	5	-0.98	1	4	2	1	3	1	4	1	4	2	1	1	4	1	4	1	1	1	1	1	4	4
131	41.81	13	1	23.81	0	102	18	0	3	3	3	3			2			0							3	2	0.58	3	2	4	3	3	2	3	2	3	2	2	3	2	3	2	2	3	3	3	3	2	3
132	61.04	10	1	55.04	0.87	102	6	0	3	5	5	5	1	9	2	6	10	0	8	19	20	31	37.99	41.12	10	4	1.04	4	1	1	1	1	4	1	3	2	1	3	4	1	3	2	3	3	3	3	3	2	3
133	40.93	13	0		0	102		0	3	3	3	3	3	3	2	0	36	0	12	21	4	23	50.34	51.16	0	2	0.1	3	2	1	2	2	4	1	4	1	1	2	4	1	3	2	2	2	2	2	3	2	4
134	49.23	12	0		0	101		1	2	4	4	4	3	3	2	0	36	0	12	15	1	35	57.43	61.6	4	2	-0.03	3	2	1	1	1	3	2	3	2	1	1	4	1	3	2	1	1	1	1	4	1	3
135	54.14	14	1	35.14	2.21	102	19	1	2	5	3	3	2	2	2	4	30	0	4	23	20	17	51.67	33.03	5	5	-0.66	3	2	2	2	2	4	1	3	2	2	2	3	2	3	2	2	3	3	2	3	2	3
136	28.05	13	1	10.05	0	102	18	1	3	3	3	4	2		1	6	27	1	8	21	18	22	53.78	47.27	2	6	0.13	3	2	2	2	2	3	2	3	2	2	3	3	2	3	2	3	2	2	3	3	2	3
137	62.29	14	0		0	102		0	1	5	3	3	4		1	2	27	3	12	30	8	31	59.95	44.67	0	3	0.75	4	1	1	1	1	4	1	4	1	1	1	4	1	4	1	1	1	1	1	4	1	4
138	57.28	11	1	34.28	1	102	23	1	3	5	3	3	1	1	2	10	10	11	3	19	25	16	32.69	30.77	7	5	-1.11	2	3	4	3	3	2	3	3	2	3	4	2	3	2	3	3	3	4	3	1	4	2
139	39.58	15	1	21.58	2.83	102	18	1	1	5	4	4			3			11							6	12	-0.14	3	2	4	3	3	3	2	3	2	3	3	3	2	3	2	3	3	2	4	2	3	3
140	56.44	13	1	22.44	0.8	101	34	1	2	5	3	3	2	2	2	2	27	1	8	24	17	19	32.77	58.07	3	2	-0.03	3	2	3	3	3	3	2	3	2	3	3	3	2	3	2	2	3	3	3	3	2	3
141	33.63	12	1	12.63	3.12	102	21	1	3	5	4	4	2	9	3	10	27	5	8	15	22	25	33.87	35	3	14	0.18	2	3	3	2	2	3	2	3	2	1	3	4	1	3	2	3	3	4	3	3	2	2
142	54.88	7	1	34.88	0	102	20	1	1	5	4	5	2	9	2	7	19	11	6	21	14	10	49.83	54.8	9	6	-0.88	3	2	4	4	4	2	3	2	3	4	4	3	2	3	2	4	4	4	4	2	3	2
143	55.9	18	0		0	101		0	4	5	3	3	6	8	2	1	40	1	9	30	14	13	52.03	59.02	0	0	1.09	3	2	2	2	2	4	1	3	2	2	3	4	1	4	1	2	2	2	2	4	1	2
144	57.83	14	0		0	102		1	1	4	3	3	1		1	0	27	3	7	19	18	16	59.06	41.61	0	3	-0.42	3	2	3	3	1	3	2	3	2	3	3	3	2	3	2	1	1	1	3	3	2	3
145	41.45	16	0		0	102		1	3	3	3	3	4		1	0	40	0	9	18	16	26	53.94	58.5	0	3	-0.23	3	2	3	2	2	4	1	4	1	1	3	4	1	4	1	1	2	3	3	4	1	4
146	42.71	13	0		0	102		0	1	3	3	3	5	5	2	0	39	0	12	23	8	28	57.26	55.14	0	1	0.9	4	1	2	1	1	3	2	4	1	1	1	4	1	4	1	1	1	1	1	4	1	4
147	55.68	13	0		0	102		1	1	3	3	3	2	4	2	4	28	2	12	29	11	32	44.48	59.97	0	0	-0.41	4	1	2	2	2	4	1	4	1	2	3	4	1	4	1	1	1	2	1	2	3	2
148	40.07	17	0		0	101		1	1	3	3	3	5	5	2	1	38	0	12	25	11	27	55.1	55.72	0	0	1.03	3	2	2	2	2	3	2	2	3	1	3	3	2	3	2	2	1	2	1	4	1	3
149	46.71	16	0		0	102		1	2	5	2	2	3	3	2	0	38	0	9	21	11	12	50.19	53.02	0	2	1.37	3	2	2	1	1	3	2	3	2	2	2	3	2	3	2	2	3	3	2	4	1	3
150	64.45	15	0		0	102		0	1	3	3	3	1	1	1	6	25	2	8	18	18	23	48.25	52.9	9	5	0.76	4	1	1	4	4	2	3	3	2	4	4	4	1	3	2	3	3	4	3	2	3	2
151	47.29	16	0		0	102		1	3	3	3	4	3	3	2	3	31	1	5	17	8	10	53.63	48.54	0	0	0.97	3	2	3	3	3	3	2	3	2	3	3	3	2	3	2	2	2	3	3	2	3	3
152	33.97	13	0		0	102		1	1	3	3	3	3	4	2	0	34	1	12	24	8	20	53.33	60.4	0	0	0.88	4	1	1	1	2	4	1	4	1	1	1	4	1	4	1	2	1	1	1	4	1	4
153	48.39	12	1	25.39	0	102	23	1	3	5	4	4	1	2	2	5	30	0	8	27	15	25	51.05	48.09	2	1	-0.23	3	2	3	3	3	3	2	3	2	3	3	3	2	3	2	3	3	3	3	3	2	3
154	41.15	18	1	18.15	0	101	23	0	1	2	2	2	3	4	2	2	34	0	12	28	15	25	55.72	39.17	2	2	0.2	4	1	1	2	2	3	2	4	1	3	3	4	1	3	2	2	2	2	2	4	1	3
155	64.78	16	1	34.78	0.67	102	30	1	1	4	3	3	1	9	2	0	23	0	10	22	11	18	53.13	58.71	0	3	-0.16	3	2	2	2	1	3	2	3	2	1	3	2	3	3	2	2	1	3	2	3	2	2
156	36.81	12	1	12.81	1.33	102	24	1	3	5	4	4	1	9	2	8	20	0	9	20	18	10	45.49	52.26	2	2	0.1	3	2	4	2	2	3	2	3	2	2	3	3	2	3	2	2	3	2	2	3	2	3
157	30.71	12	0		0	102		0	3	3	3	3	4	7	1	5	31	0	12	28	12	25	52.81	56.46	3	2	1.05	3	2	2	1	2	3	2	3	2	2	3	3	2	3	2	2	2	3	2	4	1	3
158	58.76	11	1	38.76	1.16	102	20	0	3	5	5	5	1	9	3	9	26	0	12	30	17	26	48.68	51.26	10	6	-0.65	4	1	3	2	3	4	1	3	2	2	1	4	1	4	1	1	3	3	2	3	2	4
159	62.3	13	0		0	102		0	3	4	4	4	1	1	1	0	32	0	9	23	9	15	37.45	54.88	3	4	0.18	4	1	3	2	3	3	2	3	2	2	3	4	1	3	2	3	3	3	3	3	2	3
160	50.52	14	1	30.52	0	102	20	0	1	5	4	4	1	1	1	11	30	1	7	18	22	20	21.77	39.96	11	5	0.16	1	4	4	3	3	1	4	3	2	3	4	1	4	1	4	1	1	4	4	1	4	1
161	54.9	11	0		0	102		1	1	5	3	4	3		2	0	31	1	12	24	8	23	37.14	55.89	0	0	0.21	3	2	2	2	1	4	1	4	1	1	2	4	1	4	1	2	2	1	1	3	2	4
162	51.29	11	1	27.29	2.13	102	24	0	1	5	4	4	1	2	1	12	14	6	6	17	22	20	35.82	30.29	5	7	-0.26	3	2	4	4	4	1	4	2	3	4	3	1	4	3	2	4	3	3	4	1	4	3
163	32.61	13	1	15.61	1.2	102	17	1	1	5	4	4	1	3	2	0	30	2	10	18	16	5			0	5	0.64	4	1	1	1	1	4	1	4	1	1	1	4	1	4	1	1	1	1	1	4	1	4
164	66.7	15	1	32.7	1.6	102	34	0	1	3	3	3	2		2	0	34	0	10	26	6	24	45.34	59.72	2	3	0.25	4	1	2	1	2	3	2	3	2	1	2	4	1	3	2	2	1	1	1	4	1	4
165	46.77	12	0		0	101		1	1	4	4	3	5	8	2	0	28	0	9	22	11	31	45.87	52.82	0	0	0.49	3	2	1	1	1	3	2	3	2	1	2	2	3	3	2	1	1	1	1	2	3	3
166	59.12	12	0		0	102		1	1	4	4	4	5		2	1	22	0	5	14	22	18	57.28	48.15	0	0	-0.2	4	1	3	3	3	3	2	2	3	2	3	3	2	3	2	3	3	3	3	3	2	4
167	47.49	14	0		0	102		0	3	3	3	3	4	4	2	0	40	0	12	30	5	23	58.21	57.75	0	0	0.76	4	1	1	1	1	4	1	4	1	1	1	4	1	4	1	1	1	1	1	4	1	4
168	50.66	13	1	33.66	0.13	102	17	0	1	5	4	4	2	2	1	6	16	8	4	17	29	6	24.84	31.35	8	6	0.3	3	2	3	4	3	3	2	2	3	4	3	3	2	1	4	3	4	3	3	3	2	3
169	39.14	14	0		0	102		0	2	3	3	3	4	4	1	0	37	0	12	20	10	22	49.4	56.72	0	0	0.65	4	1	1	2	2	4	1	4	1	1	1	4	1	4	1	1	1	1	1	4	1	4
170	63.23	16	0		0	102		0	3	2	2	2	5	5	2	4	40	0	12	21	13	32	58.26	55.17	0	2	0.15	4	1	3	1	2	4	1	4	1	1	2	4	1	4	1	2	1	2	1	4	1	4
171	47.09	12	0		0	102		1	1	4	3	3	2	2	2	5	31	1	11	21	14	16	62.81	44.75	0	0	0.78	3	2	3	2	2	2	3	2	3	1	4	3	2	2	3	2	2	2	2	2	3	2
172	47.76	12	1	28.76	4.63	102	19	1	3	5	5	5	9	9	1	9	28	0	10	19	20	31	47.22	47.69	6	3	-1.4	4	1	2	2	3	4	1	2	3	1	2	4	1	4	1	3	2	3	2	4	1	4
173	48.97	13	0		0	102		0	1	3	3	4	6	5	2	0	39	1	12	23	11	28	54.48	56.24	0	2	0.48	4	1	2	1	1	4	1	4	1	1	1	4	1	4	1	1	2	1	1	4	1	4
174	41.67	11	1	9.67	5.2	102	32	1	3	5	3	3	9	9	1	24	40	1	12	22	19	11	26.88	26.89	8	0	-0.97	3	2	3	2	3	4	1	4	1	2	2	4	1	4	1	2	2	2	2	4	1	4
175	52.71	13	0		0	101		0	3	3	3	3	3	3	2	5	25	4	4	16	21	9	39.86	47.05	3	2	0.54	4	1	1	2	2	4	1	3	2	1	1	4	1	4	1	1	2	2	2	2	3	3
176	51.3	16	1	34.3	1.67	102	17	1	3	4	4	3	2	3	3	5	24	2	5	16	18	24	34.65	53.49	1	8	-0.56	3	2	2	3	2	3	2	3	2	1	3	2	3	3	2	2	3	2	3	2	3	4
177	47.52	14	0		0	101		1	1	4	3	4	3	4	2	1	30	3	11	24	9		56.94	54.51	0	0	0.34	4	1	2	2	2	3	2	3	2	1	2	3	2	3	2	2	2	1	2	4	1	3
178	59.82	12	1	36.82	0.8	102	23	1	1	5	4	4	1	1	1	6	24	0	7	22	12	21	57.86	53.13	5	0	-1.35	3	2	3	4	3	2	3	2	3	3	3	4	1	4	1	2	2	2	2	2	3	2
179	36.03	12	1	3.03	1.5	102	33	0	3	5	4	4	1	1	2	15	7	8	2	14	30	16	43.03	18.44	9	7	-0.05	2	3	3	3	4	2	3	1	4	3	4	2	3	2	3	4	3	4	3	3	2	3
180	43.79	11	1	18.79	1.56	102	25	0	3	5	4	4	1	2	2	24	7	9	6	16	34	8	39.75	25.04	10	5	-0.27	3	2	3	3	3	1	4	1	4	2	3	3	2	2	3	1	3	4	4	3	2	3
181	35.48	15	0		0	101		0	1	3	3	3	1	6	2	2	27	0	10	24	14	32	58.6	52.87	0	0	0.64	3	2	3	1	2	3	2	3	2	1	2	3	2	3	2	2	1	1	2	4	1	3
182	33.63	16	0		0	102		0	1	3	3	3	7	7	1	0	37	0	12	25	7	27	56.5	54.05	0	0	0.99	4	1	1	1	2	4	1	4	1	1	2	4	1	4	1	2	1	1	1	4	1	4
183	35.18	20	0		0	101		1	3	1	1	1	6	8	2	1	37	0	10	28	9	29	58.43	54.5	0	0	0.67	3	2	1	1	1	3	2	3	2	1	2	3	2	3	2	2	2	1	1	4	1	3
184	66.16	18	0		0	101		1	3	2	2	2	5	6	2	0	40	0	12	30	7	33	58.27	58.31	0	0	0.08	4	1	2	2	2	4	1	3	2	1	1	4	1	4	1	1	2	3	1	4	1	4
185	58.61	18	0		0	102		0	3	2	2	2	6	6	2	1	39	0	12	26	9	33	40.24	66.38	0	1	0.12	3	2	1	1	1	4	1	4	1	1	3	4	1	4	1	2	1	3	1	4	1	3
186	27.13	16	0		0	101		0	1	3	3	3	4	6	2	1	32	0	12	29	6	30	58.14	57.18	0	0	1.5	4	1	1	1	1	3	2	3	2	1	1	4	1	4	1	2	1	1	1	4	1	4
187	30.16	16	0		0	101		1	1	2	2	3	5	5	2	0	40	0	12	28	7	24	57.41	58.37	0	0	1.39	3	2	3	2	1	2	3	3	2	1	1	3	2	3	2	1	1	1	1	4	1	3
188	33.56	13	0		0	102		1	3	3	3	3	6	6	1	0	37	0	12	30	2	31	56.28	57.26	1	0	0.68	4	1	3	1	3	4	1	4	1	2	1	4	1	4	1	2	2	1	2	4	1	4
189	52.88	16	0		0	101		1	3	3	3	3	5	5	2	0	39	0	12	30	2	25	59.19	55.59	1	0	0.26	4	1	2	1	1	4	1	4	1	1	4	4	1	4	1	1	1	1	1	4	1	4
190	46.19	12	0		0	101		0	3	4	4	4	5	5	2	2	27	1	9	21	13	26	54.44	56.74	0	2	0.71	4	1	3	2	3	4	1	3	2	2	3	4	1	3	2	2	3	2	3	4	1	3
191	43.4	18	0		0	101		1	2	2	2	2	5	7	2	1	40	0	11	30	8	31	59.07	56.64	0	0	0.62	4	1	1	1	1	4	1	4	1	1	2	4	1	4	1	2	1	2	2	4	1	3
192	31.09	15	0		0	101		1	3	5	3	3	2	2	2	2	26	1	5	27	15	24	65.07	21.58	2	0	0.67	3	2	3	2	2	3	2	2	3	2	4	3	2	3	2	1	2	3	1	4	1	3
193	36.21	20	0		0	101		1	1	1	1	1	7	8	2	0	35	0	10	27	10	29	56.1	55.83	0	0	0.53	3	2	2	1	1	3	2	3	2	1	2	4	1	4	1	2	1	2	1	4	1	3
194	49.18	13	1	24.18	0.2	102	25	0	1	5	3	3	2	2	3	19	19	3	5	24	16	11	26.84	43.03	5	4	0.47	3	2	3	3	3	4	1	4	1	2	2	4	1	2	3	3	2	2	2	4	1	3
195	45.69	14	1	24.69	1.5	102	21	0	1	3	3	3	3	3	1	1	38	3	12	27	18	21	48.49	35.68	6	4	0.37	3	2	3	3	3	3	2	3	2	4	3	3	2	2	3	3	3	3	3	2	3	2
196	35.91	16	1	16.91	0.33	102	19	0	4	4	4	4	9	9	2	10	15	0	4	19	37	26	41.5	19.52	1	2	-0.62	2	3	4	4	4	1	4	2	3	2	2	1	4	1	4	4	4	4	4	1	4	1
197	36.69	14	0		0	101		0	3	4	3	4	6	8	2	0	40	0	12	24	11	30	58.84	52.77	0	0	0.2	3	2	2	2	2	4	1	3	2	3	3	4	1	4	1	2	3	2	1	4	1	3
198	47.66	13	1	30.66	8.53	102	17	0	1				2	2	2	12	30	2	4	19	20	19	39.27	36.07	8	3	0.5	2	3	3	4	4	2	3	2	3	4	4	2	3	2	3	4	3	3	4	2	3	2
199	36.26	13	1	21.26	2	102	15	1	1	5	3	4	2		2	2	28	0	9	28	10	17	49.33	45.79	2	0	0.53	4	1	3	3	2	3	2	3	2	3	2	4	1	3	2	3	2	4	3	3	2	3
200	34.12	13	1	20.12	0.67	102	14	0	1	5	3	3			1			4							4	2	-0.3	3	2	2	3	2	3	2	3	2	3	3	3	2	3	2	3	3	3	3	3	2	3
201	58.77	12	1		2	101		1	1				1		2	7	19	6	4	18	19	14	36.23	33.03	6	6	0.25	3	2	4	4	4	2	3	3	2	3	3	3	2	3	2	3	3	3	3	3	2	3
202	68.78	13	0		0	101		1	1	5	3	3	6	6	2	2	39	0	12	27	3	32	56.41	56.29	0	2	-0.18	4	1	2	1	1	4	1	4	1	1	2	4	1	4	1	2	2	1	1	4	1	4
203	62.77	16	0		0	102		0	1	3	3	3			1			4							1	0	0.01	3	2	2	1	2	4	1	4	1	1	1	4	1	4	1	1	1	2	1	4	1	4
204	63.33	13	0		0	101		0	1	3	3	3	4	5	2	1	35	0	11	26	15	20	54.61	56.76	0	2	1.51	3	2	2	1	2	3	2	3	2	1	3	4	1	3	2	2	2	2	1	4	1	3
205	64.87	13	0		0	101		1	1	5	3	3	2	3	2	1	32	0	11	20	16	25	29.45	57.2	0	4	0.42	3	2	1	2	2	4	1	4	1	1	2	4	1	3	2	1	1	1	1	4	1	3
206	64.38	16	0		0	101		0	1	3	2	2	5	7	2	0	35	0	12	28	6	34	55.3	57.41	0	2	0.93	4	1	1	1	1	4	1	4	1	1	3	4	1	4	1	2	1	1	1	4	1	4
207	65.99	16	0		0	102		1	1	4	3	3			2			4							0	0	1.72	3	2	3	3	3	2	3	3	2	3	3	3	2	3	2	3	3	3	3	2	3	2
208	66.52	16	0		0	102		0	4	4	2	2			1			0							0	2	0.32	3	2	3	2	3	4	1	3	2	2	2	4	1	4	1	2	2	3	1	3	2	3
209	67.45	13	0		0	102		0	2	4	4	4			2			0							0	3	-0.14	4	1	1	1	1	1	4	3	2	1	2	4	1	4	1	1	2	3	1	4	1	3
210	68.16	14	0		0	102		0	1	4	3	3			2			1							1	0	-0.19	4	1	3	2	2	4	1	4	1	1	3	4	1	3	2	2	2	2	1	4	1	3
211	68.03	13	0		0	101		1	1	3	2	2	5	5	2	0	40	0	12	25	4	29	51.91	61.6	0	0	0.22	4	1	1	1	1	4	1	4	1	1	1	4	1	4	1	1	1	1	1	4	1	4
212	68.21	13	0		0	102		0	1	5	3	3	7	7	1	1	32	0	12	24	8	30	55.3	57.41	0	2	0.35	4	1	3	1	3	4	1	3	2	1	2	3	2	4	1	3	2	2	2	3	2	3
213	61.79	14	0		0	102		0	2	3	3	3	2	2	1	3	34	0	12	27	13	23	35.15	62.35	0	0	-0.04	3	2	1	1	2	4	1	4	1	1	3	4	1	4	1	2	1	3	1	4	1	4
214	63.33	20	0		0	101		1	3	1	1	1	4	7	2	0	30	0	12	22	7	24	52.24	56.29	2	2	-0.19	4	1	2	1	2	4	1	3	2	1	1	4	1	4	1	2	1	1	2	4	1	4
215	61.93	14	0		0	102		0	3	3	3	3			2			1							0	4	-0.36	4	1	2	3	2	3	2	3	2	2	2	4	1	4	1	2	2	2	2	4	1	3
216	52.69	15	0		0	101		0	3	5	3	3			2			2							2	2	-0.37	3	2	2	1	1	4	1	4	1	1	1	4	1	4	1	1	2	3	2	4	1	3
217	50.23	12	0		0	102		1	1	4	4	4			2	0		0		25	7	22	50.08	57.18	2	0	0.94	3	2	3	1	1	4	1	2	3	2	2	4	1	4	1	1	1	2	1	3	2	3
218	49.58	15	0		0	101		1	3	4	3	4			2			0							0	3	-0.01	3	2	3	3	1	3	2	3	2	3	4	3	2	3	2	2	3	3	3	3	2	2
219	53.06	13	0		0	102		0	3	4	3	4			2			0							0	2	0.83	4	1	2	1	1	4	1	4	1	1	2	4	1	4	1	1	2	1	1	3	2	4
220	52.27	13	0		0	102		0	3	4	3	4			2			0							0	2	-0.87	4	1	1	1	1	4	1	3	2	1	1	4	1	4	1	1	4	1	1	4	1	4
221	33	13	0		0	102		1	1	3	3	4			2			3							0	4	0.54	4	1	1	1	1	4	1	3	2	1	1	4	1	4	1	2	1	1	1	1	4	4
222	47.86	13	0		0	102		0	3	5	3	3			2			1							0	0	0.68	3	2	3	1	3	4	1	4	1	1	2	3	2	4	1	3	2	3	2	3	2	4
[truncated: 8 more columns]

## Sheet: Codebook
Codebook Minimal_Anonymized_Dataset_PLOS_One_Loneliness (deidentified)
casenum
		Value
Standard Attributes	Position	1
	Label	Case Number
agevisit
		Value
Standard Attributes	Position	2
	Label	Age at time of visit
educ
		Value
Standard Attributes	Position	3
	Label	Education - Total Years
Diagnosis
		Value
Standard Attributes	Position	4
	Label	Diagnosis
Valid Values	.00	Non-Psychiatric Control
	1.00	Schizophrenia
durill
		Value
Standard Attributes	Position	5
	Label	Duration of Illness
apdddeq
		Value
Standard Attributes	Position	6
	Label	Antipsychotics - Total DDD (WHO defined)
marital2
		Value
Standard Attributes	Position	7
	Label	Marital Status at Intake (collapsed)
Valid Values	101.00	Currently Married
	102.00	Currently Single
aos
		Value
Standard Attributes	Position	8
	Label	Age of Onset
gender
		Value
Standard Attributes	Position	9
	Label	Gender
Valid Values	0	Female
	1	Male
race_lat
		Value
Standard Attributes	Position	10
	Label	Race w/Latino Status
Valid Values	1	Caucasian
	2	African American
	3	Hispanic
	4	Asian
	5	Native Amer
	6	Native Hawaiian/Other Pacific Islander
	7	Bi/Multi Racial
	8	Other
socposc
		Value
Standard Attributes	Position	11
	Label	Hollingshead - Current Social Position
socposh
		Value
Standard Attributes	Position	12
	Label	Hollingshead - Current Highest Position
socposl
		Value
Standard Attributes	Position	13
	Label	Hollingshead - Current Longest Position
income_p
		Value
Standard Attributes	Position	14
	Label	Current Income - Personal
Labeled Values	1	Less than $10,000
	2	$10,000 - $19,999
	3	$20,000 - $34,999
	4	$35,000 - $49,999
	5	$50,000 - $74,999
	6	$75,000 - $99,999
	7	$100,000 - $149,999
	8	$150,000+
	9	Do not know
income_f
		Value
Standard Attributes	Position	15
	Label	Current Income - Family
Labeled Values	1	Less than $10,000
	2	$10,000 - $19,999
	3	$20,000 - $34,999
	4	$35,000 - $49,999
	5	$50,000 - $74,999
	6	$75,000 - $99,999
	7	$100,000 - $149,999
	8	$150,000+
	9	Do not know
livsit2
		Value
Standard Attributes	Position	16
	Label	Living Situation (collapsed)
Valid Values	1	Residing Alone
	2	Residing with Someone
	3	Board and Care
bsiatot
		Value
Standard Attributes	Position	17
	Label	Brief Symptom Inventory Anxiety Scale Total Score
cdrs10_t
		Value
Standard Attributes	Position	18
	Label	Connor Davidson Resilience 10-item Scale
cdrstot
		Value
Standard Attributes	Position	19
	Label	Calgary Depression Scale Total Score
cesdhs
		Value
Standard Attributes	Position	20
	Label	CESD Happiness Scale
lotrt
		Value
Standard Attributes	Position	21
	Label	Lifetime Orientation Test-Revised (LOT-R) Total Score (Optimism)
psstot
		Value
Standard Attributes	Position	22
	Label	Perceived Stress Scale Total Score
swlstot
		Value
Standard Attributes	Position	23
	Label	Satisfaction with Life Scale (SWLS)
phycomp
		Value
Standard Attributes	Position	24
	Label	SF-36 Physical Component Scale
mencomp
		Value
Standard Attributes	Position	25
	Label	SF-36 Mental Component Scale
sapstot
		Value
Standard Attributes	Position	26
	Label	Scale for the Assessment of Positive Symptoms (SAPS) Total Score
sanstot
		Value
Standard Attributes	Position	27
	Label	Scale for the Assessment of Negative Symptoms (SANS) Total Score
EXCOMP2
		Value
Standard Attributes	Position	28
	Label	Executive Functioning Composite Score
uclals01
		Value
Standard Attributes	Position	29
	Label	UCLA-LS #1 - How often do you feel that you are "in tune" with the people around you?
Labeled Values	1	Never
	2	Rarely
	3	Sometimes
	4	Often
uclals01r
		Value
Standard Attributes	Position	30
	Label	UCLA-LS #1 REVERSE SCORED
Labeled Values	1	Often
	2	Sometimes
	3	Rarely
	4	Never
uclals02
		Value
Standard Attributes	Position	31
	Label	UCLA-LS #2 - How often do you feel that you lack companionship?
Labeled Values	1	Never
	2	Rarely
	3	Sometimes
	4	Often
uclals03
		Value
Standard Attributes	Position	32
	Label	UCLA-LS #3 - How often do you feel that there is no one you can turn to?
Labeled Values	1	Never
	2	Rarely
	3	Sometimes
	4	Often
uclals04
		Value
Standard Attributes	Position	33
	Label	UCLA-LS #4 - How often do you feel alone?
Labeled Values	1	Never
	2	Rarely
	3	Sometimes
	4	Often
uclals05
		Value
Standard Attributes	Position	34
	Label	UCLA-LS #5 - How often do you feel part of a group of friends?
Labeled Values	1	Never
	2	Rarely
	3	Sometimes
	4	Often
uclals05r
		Value
Standard Attributes	Position	35
	Label	UCLA-LS #5 REVERSE SCORED
Labeled Values	1	Often
	2	Sometimes
	3	Rarely
	4	Never
uclals06
		Value
Standard Attributes	Position	36
	Label	UCLA-LS #6 - How often do you feel that you have a lot in common with the people around you?
Labeled Values	1	Never
	2	Rarely
	3	Sometimes
	4	Often
uclals06r
		Value
Standard Attributes	Position	37
	Label	UCLA-LS #6 REVERSE SCORED
Labeled Values	1	Often
	2	Sometimes
	3	Rarely
	4	Never
uclals07
		Value
Standard Attributes	Position	38
	Label	UCLA-LS #7 - How often do you feel that you are no longer close to anyone?
Labeled Values	1	Never
	2	Rarely
	3	Sometimes
	4	Often
uclals08
		Value
Standard Attributes	Position	39
	Label	UCLA-LS #8 - How often do you feel that your interests and ideas are not shared by those around you?
Labeled Values	1	Never
	2	Rarely
	3	Sometimes
	4	Often
uclals09
		Value
Standard Attributes	Position	40
	Label	UCLA-LS #9 - How often do you feel outgoing and friendly?
Labeled Values	1	Never
	2	Rarely
	3	Sometimes
	4	Often
uclals09r
		Value
Standard Attributes	Position	41
	Label	UCLA-LS #9 REVERSE SCORED
Labeled Values	1	Often
	2	Sometimes
	3	Rarely
	4	Never
uclals10
		Value
Standard Attributes	Position	42
	Label	UCLA-LS #10 - How often do you feel close to people?
Labeled Values	1	Never
	2	Rarely
	3	Sometimes
	4	Often
uclals10r
		Value
Standard Attributes	Position	43
	Label	UCLA-LS #10 REVERSE SCORED
Labeled Values	1	Often
	2	Sometimes
	3	Rarely
	4	Never
uclals11
		Value
Standard Attributes	Position	44
	Label	UCLA-LS #11 - How often do you feel left out?
Labeled Values	1	Never
	2	Rarely
	3	Sometimes
	4	Often
uclals12
		Value
Standard Attributes	Position	45
	Label	UCLA-LS #12 - How often do you feel that your relationships with others are not meaningful?
Labeled Values	1	Never
	2	Rarely
	3	Sometimes
	4	Often
uclals13
		Value
Standard Attributes	Position	46
	Label	UCLA-LS #13 - How often do you feel that no one really knows you well?
Labeled Values	1	Never
	2	Rarely
	3	Sometimes
	4	Often
uclals14
		Value
Standard Attributes	Position	47
	Label	UCLA-LS #14 - How often do you feel isolated from others?
Labeled Values	1	Never
	2	Rarely
	3	Sometimes
	4	Often
uclals15
		Value
Standard Attributes	Position	48
	Label	UCLA-LS #15 - How often do you feel you can find companionship when you want it?
Labeled Values	1	Never
	2	Rarely
	3	Sometimes
	4	Often
uclals15r
		Value
Standard Attributes	Position	49
	Label	UCLA-LS #15 REVERSE SCORED
Labeled Values	1	Often
	2	Sometimes
	3	Rarely
	4	Never
uclals16
		Value
Standard Attributes	Position	50
	Label	UCLA-LS #16 - How often do you feel that there are people who really understand you?
Labeled Values	1	Never
	2	Rarely
	3	Sometimes
	4	Often
uclals16r
		Value
Standard Attributes	Position	51
	Label	UCLA-LS #16 REVERSE SCORED
Labeled Values	1	Often
	2	Sometimes
	3	Rarely
	4	Never
uclals17
		Value
Standard Attributes	Position	52
	Label	UCLA-LS #17 - How often do you feel shy?
Labeled Values	1	Never
	2	Rarely
	3	Sometimes
	4	Often
uclals18
		Value
Standard Attributes	Position	53
	Label	UCLA-LS #18 - How often do you feel that people are around you but not with you?
Labeled Values	1	Never
	2	Rarely
	3	Sometimes
	4	Often
uclals19
		Value
Standard Attributes	Position	54
	Label	UCLA-LS #19 - How often do you feel that there are people you can talk to?
Labeled Values	1	Never
	2	Rarely
	3	Sometimes
	4	Often
uclals19r
		Value
Standard Attributes	Position	55
	Label	UCLA-LS #19 REVERSE SCORED
Labeled Values	1	Often
	2	Sometimes
	3	Rarely
	4	Never
uclals20
		Value
Standard Attributes	Position	56
	Label	UCLA-LS #20 - How often do you feel that there are people you can turn to?
Labeled Values	1	Never
	2	Rarely
	3	Sometimes
	4	Often
uclals20r
		Value
Standard Attributes	Position	57
	Label	UCLA-LS #20 REVERSE SCORED
Labeled Values	1	Often
	2	Sometimes
	3	Rarely
	4	Never
uclalst
		Value
Standard Attributes	Position	58
	Label	UCLA Loneliness Scale Total Score
Labeled Values	1	Never
	2	Rarely
	3	Sometimes
	4	Often
